# Supplementary material for: COVID-19 Infection May Drive EC-like Myofibroblasts towards Myofibroblasts to Contribute to Pulmonary Fibrosis
Source: Int J Mol Sci. 2023 Jul 15;24(14):11500. doi: 10.3390/ijms241411500 (PMC10380846; doi:10.3390/ijms241411500)
Supplement: Supplementary file 1 [file ijms-24-11500-s001.zip]

Archive with 1 entries (1 files):
- ijms-2463142-supplementary.pdf
